# Supplementary material for: Diagnostic accuracy of qPCR and microscopy for cutaneous leishmaniasis in rural Ecuador: A Bayesian latent class analysis
Source: PLoS Negl Trop Dis. 2023 Nov 29;17(11):e0011745. doi: 10.1371/journal.pntd.0011745 (PMC10686511; doi:10.1371/journal.pntd.0011745)
Supplement: S2 File — (XLSX) [file pntd.0011745.s008.xlsx]

## Sheet: Study results
Patient Identifier	Ethnicity	Infected_in_the_Amazon?	Altitude_of_presumed_place of_infection_in_meters	Health_seeking_delay	Weeks/Months/Years	Lesion_type#Ulcer	Lesion_type#Nodule	Lesion_type#Other	Number_of_lesions	Body_location#Face	Body_location#Head_not _face	Body_location#neck	Body_location#Trunk	Body_location#right_upper_arm	Body_location#right_lower_arm	Body_location#right_hand	Body_location#left_upper_arm	Body_location#left_lower_arm	Body_location#left_hand	Body_location#genital_area	Body_location#Right_upper_leg	Body_location#right_lower_leg	Body_location#right_foot	Body_location#left_upper_leg	Body_location#left_lower_leg	Body_location#left_foot	microscopy_result	qpcr_result	ct_18s_rdna_leishmania	ct_human_tnf	ci_date	dna_extraction_date_qpcr	species_cyt_b_amplificacion
355	0	0	137	1	0	1	0	0	2	1	0	0	0	0	0	0	0	0	0	0	0	0	0	0	0	0	1	1	0	29.09	10-10-2019	30-09-2021
361	0	0	1051	1	0	0	1	0	1	0	0	0	0	0	1	0	0	0	0	0	0	0	0	0	0	0	1	0	34.15	35.08	25-10-2019	04-11-2021
364	0	0	1051	1	0	1	0	0	1	0	0	0	0	0	1	0	0	0	0	0	0	0	0	0	0	0	0	0	35.21	30.61	15-10-2019	28-11-2019	5
365	0	0	1051	2	0	1	0	0	1	0	0	0	0	0	0	0	1	0	0	0	0	0	0	0	0	0	0	0	28.99	29.34	14-11-2019	03-09-2021	1
357	0	0	1051	2	0	1	0	0	1	0	0	0	1	0	0	0	0	0	0	0	0	0	0	0	0	0	0	1	0	27.74	18-10-2019	10-09-2021
391	0	0	443	2	0	1	0	0	1	0	0	0	0	0	0	1	0	0	0	0	0	0	0	0	0	0	0	0	33.52	34.49	26-11-2019	19-08-2021	1
530	1	1	274	1	0	1	0	0	1	0	0	0	0	0	0	1	0	0	0	0	0	0	0	0	0	0	1	0	33.59	24.56	30-09-2020	30-10-2020	2
528	1	1	770	4	1	1	0	0	5	0	0	0	0	0	1	0	1	1	0	0	0	0	0	0	0	0	0	0	39.54	23.31	10-09-2020	30-10-2020	2
482	0	1	871	2	1	0	1	0	3	1	0	0	0	0	0	0	0	0	0	0	0	0	0	0	0	0	1	1	0	29.28	07-09-2020	30-10-2020
385	0	1	930	2	1	1	0	0	1	0	0	0	0	0	0	0	0	0	0	0	0	0	0	1	0	0	1	1	0	28.71	09-01-2020	19-08-2021
386	0	1	459	8	1	1	0	0	1	0	0	0	0	0	0	0	1	0	0	0	0	0	0	0	0	0	0	1	0	36.24	06-01-2020	30-09-2021
384	1	1	305	4	1	1	0	0	1	0	0	0	0	0	0	0	1	0	0	0	0	0	0	0	0	0	1	2	0	41.69	05-11-2019	10-02-2020
383	0	1	372	2	0	1	0	0	1	0	0	0	0	0	0	0	0	0	0	0	0	1	0	0	0	0	1	0	39.2	30.39	30-12-2019	10-02-2020	5
381	1	1	457	2	1	1	0	0	1	0	0	0	0	0	1	0	0	0	0	0	0	0	0	0	0	0	1	0	34.68	29.18	24-12-2019	03-09-2021	2
334	1	1	259	1	1	1	0	0	1	0	0	0	1	0	0	0	0	0	0	0	0	0	0	0	0	0	1	1	0	25.56	02-09-2019	28-11-2019
335	1	1	239	1	0	1	0	0	1	0	0	0	0	0	0	0	0	0	0	0	0	1	0	0	0	0	1	1	0	34.26	17-09-2019	30-09-2021
369	0	0	822	1	0	1	0	0	1	1	0	0	0	0	0	0	0	0	0	0	0	0	0	0	0	0	0	1	0	35.13	06-10-2019	02-09-2021
358	0	0	342	2	0	1	0	0	1	0	1	0	0	0	0	0	0	0	0	0	0	0	0	0	0	0	1	0	33.67	31.44	10-09-2019	03-09-2021	1
371	0	0	777	1	1	1	0	0	1	1	0	0	0	0	0	0	0	0	0	0	0	0	0	0	0	0	0	0	32.14	30.57	14-11-2019	28-11-2019	1
370	0	0	777	6	1	1	0	0	1	0	0	0	0	1	0	0	0	0	0	0	0	0	0	0	0	0	1	0	38	33.57	14-11-2019	30-09-2021
368	0	0	569	2	0	1	0	0	3	1	0	0	0	1	0	0	1	0	0	0	0	0	0	0	0	0	0	0	29.3	30.77	09-10-2019	03-09-2021	1
359	0	0	137	1	1	1	0	0	1	0	0	0	0	0	0	0	0	0	0	0	0	1	0	0	0	0	1	1	0	27.73	08-10-2019	19-08-2021
360	0	0	137	2	0	1	0	0	2	1	0	1	0	0	0	0	0	0	0	0	0	0	0	0	0	0	0	0	28.45	30.22	16-10-2019	03-09-2021	1
366	0	0	510	3	0	1	0	0	1	0	0	0	0	0	0	0	0	0	0	0	0	1	0	0	0	0	0	0	33.26	28.52	14-10-2019	28-11-2019	1
367	0	0	137	2	0	1	0	0	1	0	0	0	0	0	0	0	0	0	0	0	0	1	0	0	0	0	1	1	0	29.84	09-10-2019	28-11-2019
343	0	0	549	1	1	1	0	0	3	0	1	0	0	0	0	0	0	1	1	0	0	0	0	0	0	0	1	0	38.64	31.46	13-09-2019	28-11-2019
344	0	0	550	1	1	1	0	0	1	0	0	0	0	0	0	0	0	0	0	0	0	1	0	0	0	0	1	1	0	32.3	20-09-2019	30-09-2021
345	0	0	605	2	0	1	0	0	1	0	0	0	1	0	0	0	0	0	0	0	0	0	0	0	0	0	1	1	0	31.43	26-09-2019	30-09-2021
346	0	0	1051	1	0	1	0	0	1	0	0	0	0	0	1	0	0	0	0	0	0	0	0	0	0	0	1	0	33.53	31.48	29-09-2019	28-11-2019	1
348	0	0	605	2	1	1	0	0	1	0	0	0	0	0	0	0	0	1	0	0	0	0	0	0	0	0	0	0	28.99	28.29	15-10-2019	28-11-2019	1
347	0	0	605	1	1	1	0	0	2	0	0	0	0	0	1	0	0	1	0	0	0	0	0	0	0	0	0	0	38.32	31.49	17-10-2019	03-09-2021
349	0	0	455	2	0	1	0	0	1	0	0	0	0	0	1	0	0	0	0	0	0	0	0	0	0	0	1	0	28.68	27.29	16-10-2019	03-09-2021	1
350	0	0	605	2	0	1	0	0	2	1	0	1	0	0	0	0	0	0	0	0	0	0	0	0	0	0	1	0	37.92	32.51	16-10-2019	28-11-2019	1
351	0	0	605	1	1	1	0	0	1	0	0	0	1	0	0	0	0	0	0	0	0	0	0	0	0	0	0	0	33.84	31.18	17-10-2019	28-11-2019	1
352	1	1	299	1	1	1	0	0	1	0	0	0	0	1	0	0	0	0	0	0	0	0	0	0	0	0	1	0	31.01	30.89	23-10-2019	28-11-2019	1
353	0	1	511	6	0	1	0	0	2	0	0	0	1	0	0	0	0	1	0	0	0	0	0	0	0	0	0	0	25.53	33.48	12-11-2019	28-11-2019	5
339	1	1	427	7	1	1	0	0	6	1	0	0	0	0	0	0	0	0	0	0	1	1	0	0	0	0	1	1	0	28.36	14-11-2019	30-03-2021
356	0	0	182	1	0	1	0	0	1	1	0	0	0	0	0	0	0	0	0	0	0	0	0	0	0	0	1	1	0	27.6	11-10-2019	28-11-2019
354	0	0	137	2	0	1	0	0	1	1	0	0	0	0	0	0	0	0	0	0	0	0	0	0	0	0	1	0	39.63	30.32	25-09-2019	10-09-2021
362	0	0	1051	2	0	1	0	0	1	1	0	0	0	0	0	0	0	0	0	0	0	0	0	0	0	0	0	0	30.54	29.8	01-11-2019	28-11-2019	1
342	0	0	550	3	1	1	0	0	2	1	0	0	0	0	1	0	0	0	0	0	0	0	0	0	0	0	1	0	29.1	30.04	12-09-2019	30-09-2021	1
363	0	0	1051	1	0	1	0	0	1	0	0	0	0	0	0	0	1	0	0	0	0	0	0	0	0	0	0	1	0	32.42	28-10-2019	28-11-2019
340	0	0	1051	2	0	1	0	0	2	0	0	0	0	1	0	0	0	0	0	0	1	0	0	0	0	0	0	1	0	30.3	10-10-2019	28-11-2019
392	0	0	605	2	0	1	0	0	1	0	0	0	0	0	1	0	0	0	0	0	0	0	0	0	0	0	0	1	0	32.43	10-12-2019	19-08-2021
393	0	0	557	3	0	1	0	0	1	0	0	0	0	0	1	0	0	0	0	0	0	0	0	0	0	0	0	0	29.49	27.15	25-11-2019	10-02-2020	1
394	0	0	455	3	0	1	0	0	1	0	0	0	0	0	1	0	0	0	0	0	0	0	0	0	0	0	0	0	38.11	27.46	25-11-2019	10-09-2021
395	0	0	362	2	1	1	0	0	1	1	0	0	0	0	0	0	0	0	0	0	0	0	0	0	0	0	0	0	30.35	30.71	29-12-2019	10-02-2020	1
396	0	0	362	2	1	1	0	0	1	1	0	0	0	0	0	0	0	0	0	0	0	0	0	0	0	0	0	0	34.09	35.09	29-12-2019	10-02-2020	1
400	0	0	605	6	0	1	0	0	3	0	0	0	0	0	0	0	0	0	0	0	0	0	1	0	0	0	0	0	27.13	26.77	07-12-2019	25-10-2021	1
401	0	0	455	1	0	1	0	0	1	0	0	0	0	0	1	0	0	0	0	0	0	0	0	0	0	0	0	0	31.04	31.36	02-12-2019	10-02-2020	1
403	0	0	605	1	1	1	0	0	1	0	0	0	0	0	0	0	0	0	0	0	0	1	0	0	0	0	0	2	0	42.1	05-12-2019	30-03-2021
404	0	0	605	1	1	1	0	0	1	0	0	0	0	0	0	0	0	0	0	0	1	0	0	0	0	0	0	0	33.56	31.09	04-12-2019	19-08-2021	1
397	0	0	1023	2	1	1	0	0	1	0	0	0	0	0	0	1	0	0	0	0	0	0	0	0	0	0	0	0	30.63	31.59	28-12-2019	10-02-2020
398	0	0	347	2	0	1	0	0	1	0	0	0	0	0	0	1	0	0	0	0	0	0	0	0	0	0	0	0	35.84	30.02	27-11-2019	19-08-2021
399	0	0	347	2	1	1	0	0	2	0	0	1	0	0	0	0	0	0	0	0	0	0	0	0	0	0	0	0	23.6	25.44	29-11-2019	19-08-2021	1
405	0	0	149	9	0	1	0	0	1	0	0	0	0	0	0	0	0	0	0	0	0	1	0	0	0	0	0	0	29.63	30.61	10-12-2019	10-09-2021	1
406	0	0	328	1	1	1	0	0	1	0	0	0	0	0	0	0	0	0	0	0	0	1	0	0	0	0	0	1	0	29.93	28-12-2019	19-08-2021
407	0	0	559	7	0	1	0	0	1	0	0	0	0	0	0	1	0	0	0	0	0	0	0	0	0	0	0	0	30.18	28.86	28-12-2019	25-10-2021
408	0	0	191	2	1	1	0	0	1	0	0	0	0	0	0	0	0	0	0	0	0	1	0	0	0	0	1	1	0	34.46	16-12-2019	19-08-2021
537	1	1	427	2	2	0	1	0	1	0	0	0	0	0	0	0	0	1	0	0	0	0	0	0	0	0	1	1	0	33.52	19-10-2020	30-10-2020
484	0	0	598	2	0	1	0	0	2	1	0	0	1	0	0	0	0	0	0	0	0	0	0	0	0	0	0	0	28.44	28.16	26-11-2019	30-10-2020	1
483	0	0	569	6	0	1	0	0	1	1	0	0	0	0	0	0	0	0	0	0	0	0	0	0	0	0	0	1	0	28.11	28-06-2020	30-10-2020
485	0	0	822	2	0	1	0	0	2	0	0	0	0	0	0	0	0	0	0	0	0	1	0	0	0	0	0	0	29.53	29.18	25-11-2019	30-10-2020
486	0	0	545	3	0	1	0	0	1	0	0	0	0	0	1	0	0	0	0	0	0	0	0	0	0	0	0	0	34.43	30.44	22-11-2019	30-10-2020	1
487	0	0	545	3	0	1	0	0	2	0	0	0	0	1	1	0	0	0	0	0	0	0	0	0	0	0	0	0	30.59	30.06	22-11-2019	30-10-2020	1
496	0	0	1051	2	0	1	0	0	1	1	0	0	0	0	0	0	0	0	0	0	0	0	0	0	0	0	0	0	27.67	30.78	05-11-2019	30-10-2020	1
497	0	0	1051	2	0	1	0	0	1	1	0	0	0	0	0	0	0	0	0	0	0	0	0	0	0	0	0	0	27.66	28.41	11-11-2019	30-10-2020	1
488	0	0	1051	2	0	1	0	0	1	0	0	0	0	0	1	0	0	0	0	0	0	0	0	0	0	0	0	0	34.71	32.16	21-11-2019	30-10-2020
489	0	0	1051	2	0	1	0	0	1	0	0	1	0	0	0	0	0	0	0	0	0	0	0	0	0	0	0	0	26.66	26.27	10-12-2019	30-10-2020	1
491	0	1	1051	1	0	1	0	0	1	1	0	0	0	0	0	0	0	0	0	0	0	0	0	0	0	0	0	0	27.64	26.78	14-12-2019	30-10-2020	1
493	0	0	739	1	0	1	0	0	1	0	0	0	0	0	1	0	0	0	0	0	0	0	0	0	0	0	1	1	0	31.48	08-02-2020	30-10-2020
495	0	0	1247	2	0	1	0	0	1	0	0	0	0	0	0	1	0	0	0	0	0	0	0	0	0	0	0	1	0	32.92	05-11-2019	30-10-2020
447	1	1	379	1	1	1	0	0	4	0	0	0	0	0	0	0	0	0	0	1	0	1	0	0	1	0	0	0	29.99	31.44	09-03-2020	30-09-2021	1
105	0	1	922	3	1	1	0	0	1	0	0	0	0	0	0	0	0	0	0	0	0	0	0	0	1	0	1	2	0	0	21-02-2020	19-12-2018
441	1	1	305	6	0	1	0	0	1	0	0	0	0	0	0	0	0	0	0	0	0	1	0	0	0	0	1	1	0	24.82	17-02-2020	30-10-2020
440	1	1	267	1	0	1	0	0	1	0	0	0	0	0	0	0	0	0	0	1	0	0	0	0	0	0	1	1	0	28.37	18-02-2020	30-10-2020
511	0	0	1169	6	0	1	0	0	2	0	0	0	0	0	0	0	0	0	0	0	0	0	1	0	0	0	0	1	0	27.41	20-01-2020	30-10-2020
512	0	0	873	2	0	1	0	0	1	0	0	0	0	0	0	0	1	0	0	0	0	0	0	0	0	0	0	0	28.08	28.03	21-01-2020	30-10-2020	2
513	0	0	834	5	2	1	0	0	1	0	0	0	0	0	0	0	0	0	0	0	0	0	1	0	0	0	1	1	0	30.31	24-01-2020	30-10-2020
514	0	0	1051	2	1	1	0	0	1	0	0	0	0	0	0	1	0	0	0	0	0	0	0	0	0	0	0	1	0	24.87	27-01-2020	30-10-2020
516	0	0	1024	7	0	1	0	0	1	0	0	0	0	0	1	0	0	0	0	0	0	0	0	0	0	0	0	0	30.53	27.39	02-02-2020	30-10-2020	2
517	0	0	750	3	0	1	0	0	1	0	0	0	0	1	0	0	0	0	0	0	0	0	0	0	0	0	0	0	35.21	33.6	26-02-2020	30-10-2020	1
518	0	0	1259	1	0	1	0	0	1	0	0	0	1	0	0	0	0	0	0	0	0	0	0	0	0	0	1	1	0	33.11	07-02-2020	30-10-2020
519	0	0	418	1	0	1	0	0	1	0	0	0	0	0	0	0	0	0	0	0	0	1	0	0	0	0	0	1	0	33.44	07-02-2020	30-10-2020
499	0	0	780	6	0	1	0	0	1	1	0	0	0	0	0	0	0	0	0	0	0	0	0	0	0	0	1	1	0	29.44	15-11-2019	30-10-2020
500	0	0	630	2	0	1	0	0	1	0	0	0	1	0	0	0	0	0	0	0	0	0	0	0	0	0	0	0	33.11	31.53	22-11-2019	30-10-2020
501	0	0	1051	1	0	1	0	0	1	0	0	0	0	0	0	0	0	0	0	0	0	1	0	0	0	0	1	0	33.76	32.13	27-11-2019	04-11-2021
504	0	0	1051	1	0	1	0	0	1	1	0	0	0	0	0	0	0	0	0	0	0	0	0	0	0	0	1	1	0	29.54	03-12-2019	30-10-2020
505	0	0	545	2	1	1	0	0	1	0	0	0	0	0	0	0	0	0	1	0	0	0	0	0	0	0	0	0	26.61	25.71	07-03-2020	30-10-2020	1
410	0	1	210	2	0	1	0	0	1	0	0	0	0	0	0	0	0	1	0	0	0	0	0	0	0	0	0	1	0	31.27	30-12-2019	03-09-2021
449	1	1	457	2	0	1	0	0	1	0	0	0	1	0	0	0	0	0	0	0	0	0	0	0	0	0	1	1	0	27.49	11-03-2020	30-10-2020
498	0	0	725	3	0	1	0	0	1	1	0	0	0	0	0	0	0	0	0	0	0	0	0	0	0	0	0	0	29.51	28.61	15-11-2019	30-10-2020	1
506	0	0	1222	1	0	1	0	0	1	0	0	1	0	0	0	0	0	0	0	0	0	0	0	0	0	0	0	1	0	30.21	31-12-2019	30-10-2020
507	0	0	569	1	1	1	0	0	1	0	0	0	0	0	0	0	0	0	0	0	1	0	0	0	0	0	0	0	26.09	25	11-12-2019	30-10-2020	1
508	0	0	1051	2	0	1	0	0	1	0	0	0	1	0	0	0	0	0	0	0	0	0	0	0	0	0	1	1	0	30.67	08-02-2020	30-10-2020
509	0	0	750	8	0	1	0	0	1	0	0	0	0	0	1	0	0	0	0	0	0	0	0	0	0	0	0	1	0	27.89	06-01-2020	30-10-2020
510	0	0	683	3	1	1	0	0	1	1	0	0	0	0	0	0	0	0	0	0	0	0	0	0	0	0	0	0	38.18	31.84	12-01-2020	30-10-2020	1
521	0	0	328	3	1	1	0	0	1	0	0	0	0	0	0	0	0	1	0	0	0	0	0	0	0	0	0	0	29.6	27.8	28-07-2020	30-10-2020	1
522	0	0	398	1	1	1	0	0	1	0	0	0	0	0	1	0	0	0	0	0	0	0	0	0	0	0	0	2	0	0	23-07-2020	02-09-2021
523	0	0	202	1	1	1	0	0	1	0	0	0	0	0	0	0	1	0	0	0	0	0	0	0	0	0	0	1	0	27.31	20-07-2020	30-10-2020
524	0	0	137	3	2	1	0	0	1	0	0	0	0	0	0	0	0	0	0	0	0	1	0	0	0	0	1	1	0	22.73	14-05-2020	30-10-2020
503	0	0	1051	1	0	1	0	0	1	1	0	0	0	0	0	0	0	0	0	0	0	0	0	0	0	0	0	1	0	29.89	29-11-2019	30-10-2020
502	0	0	665	4	0	1	0	0	2	1	0	0	0	0	0	0	0	0	0	0	0	0	0	0	0	0	0	0	28.55	26.65	18-11-2019	30-10-2020	1
490	0	0	1051	2	0	1	0	0	2	0	0	0	1	0	0	0	0	0	0	0	0	0	0	0	0	0	0	0	24.92	24.26	10-12-2019	30-10-2020	1
492	0	0	490	2	1	1	0	0	2	0	0	0	0	0	0	1	0	1	0	0	0	0	0	0	0	0	0	0	27.48	28.16	19-01-2020	30-10-2020	1
526	0	0	281	4	0	1	0	0	1	1	0	0	0	0	0	0	0	0	0	0	0	0	0	0	0	0	0	0	27.73	26.04	22-06-2020	30-10-2020	1
527	0	0	281	3	0	1	0	0	1	0	0	0	0	0	0	0	0	1	0	0	0	0	0	0	0	0	0	0	25.31	26.07	22-04-2020	30-10-2020	1
453	0	1	902	6	0	1	0	0	1	0	0	0	0	0	0	0	0	0	0	0	0	1	0	0	0	0	1	1	0	31.5	23-04-2020	30-10-2020
459	1	1	334	2	1	1	0	0	1	0	0	0	1	0	0	0	0	0	0	0	0	0	0	0	0	0	1	1	0	27.7	25-06-2020	30-10-2020
256	1	1	258	2	2	1	0	0	1	0	0	0	0	0	1	0	0	0	0	0	0	0	0	0	0	0	1	0	35.41	26.5	11-08-2019	31-10-2019	2
296	1	1	427	1	2	0	1	0	1	0	0	0	0	0	0	0	1	0	0	0	0	0	0	0	0	0	0	1	0	34.15	25-08-2019	19-08-2021
299	1	1	396	1	1	1	0	0	1	0	0	0	0	0	0	0	0	0	0	0	1	0	0	0	0	0	1	0	37.41	29.42	26-08-2019	19-08-2021	2
268	1	1	259	2	0	1	0	0	1	1	0	0	0	0	0	0	0	0	0	0	0	0	0	0	0	0	0	1	0	31.22	18-08-2019	19-08-2021
264	1	1	274	6	1	1	0	0	1	0	0	0	0	0	0	0	0	0	0	0	0	1	0	0	0	0	0	0	39.01	29.01	17-08-2019	31-10-2019	2
329	0	1	737	1	1	1	0	0	2	0	0	0	0	0	0	0	0	0	0	0	0	0	0	0	1	0	0	0	30.04	32.39	24-10-2019	28-11-2019	1
333	0	1	661	4	1	1	0	0	1	0	0	0	0	1	0	0	0	0	0	0	0	0	0	0	0	0	1	0	34.62	30.21	05-11-2019	04-11-2021	1
227	1	1	305	2	0	1	0	0	1	1	0	0	0	0	0	0	0	0	0	0	0	0	0	0	0	0	1	0	34.15	26.57	05-11-2019	04-11-2021	2
372	1	1	342	1	1	1	0	0	1	0	0	0	0	0	0	0	1	0	0	0	0	0	0	0	0	0	1	0	35.93	34.3	18-11-2019	10-02-2020	2
376	0	1	689	2	0	1	0	0	1	0	0	1	0	0	0	0	0	0	0	0	0	0	0	0	0	0	1	1	0	25.42	28-11-2019	10-02-2020
257	1	1	246	10	2	1	0	0	1	0	0	0	0	0	1	0	0	0	0	0	0	0	0	0	0	0	1	1	0	34.24	11-08-2019	19-08-2021
255	1	1	249	2	1	1	0	0	1	0	0	0	0	0	0	0	0	1	0	0	0	0	0	0	0	0	1	0	37.09	31.16	11-08-2019	30-09-2021
319	1	1	395	2	0	1	0	0	1	0	0	0	0	0	0	0	0	0	0	0	1	0	0	0	0	0	1	1	0	33.58	28-08-2019	30-09-2021
248	1	1	267	5	0	1	0	0	3	0	0	0	0	0	1	0	0	0	0	0	1	1	0	0	0	0	1	1	0	29	03-09-2019	19-08-2021
422	1	1	673	2	1	1	0	0	1	0	0	0	0	1	0	0	0	0	0	0	0	0	0	0	0	0	0	0	23.07	29.28	26-12-2019	30-09-2021	5
421	0	1	417	1	1	1	0	0	1	0	0	0	0	0	0	0	0	0	0	0	0	0	0	0	1	0	0	1	0	32.81	19-11-2019	02-09-2021
419	0	1	501	8	0	1	0	0	1	0	1	0	0	0	0	0	0	0	0	0	0	0	0	0	0	0	0	1	0	27.07	21-10-2019	10-02-2020
327	1	1	519	2	1	1	0	0	1	0	0	0	0	1	0	0	0	0	0	0	0	0	0	0	0	0	0	0	35.37	34.4	22-10-2019	03-12-2021	5
202	1	1	1118	20	2	1	0	0	2	0	0	0	0	0	0	0	0	0	0	0	0	1	0	0	1	0	1	1	0	32.49	23-04-2019	30-09-2021
201	1	1	647	28	2	1	0	0	1	0	0	0	0	0	0	0	0	0	0	0	0	0	0	0	1	0	0	1	0	28	17-04-2019	27-06-2019
197	1	1	274	2	2	1	0	0	2	0	0	0	0	0	0	0	0	0	0	0	0	1	0	0	0	0	0	0	34.44	24.48	11-04-2019	27-06-2019	2
413	0	1	520	3	0	1	0	0	1	1	0	0	0	0	0	0	0	0	0	0	0	0	0	0	0	0	1	1	0	28.64	30-12-2019	02-09-2021
412	0	1	520	0.2	0	1	0	0	1	0	0	0	0	0	0	0	0	0	0	0	0	1	0	0	0	0	1	1	0	28.57	11-11-2019	10-02-2020
411	0	0	605	3	1	1	0	0	5	0	0	0	1	0	0	0	1	1	0	0	0	0	0	0	0	0	0	0	27.74	28.5	07-01-2019	10-02-2020	1
243	1	1	318	4	1	1	0	0	1	0	0	1	0	0	0	0	0	0	0	0	0	0	0	0	0	0	1	1	0	31.57	10-09-2019	30-09-2021
549	1	1	260	3	1	1	0	0	10	0	0	0	0	0	0	0	0	0	0	0	1	1	0	1	1	0	1	1	0	29.53	09-12-2020	07-05-2021
291	1	1	427	7	2	0	1	0	1	0	0	0	0	0	1	0	0	0	0	0	0	0	0	0	0	0	1	1	0	31.01	25-08-2019	31-10-2019
216	1	1	509	14	1	1	0	0	1	0	0	0	0	1	0	0	0	0	0	0	0	0	0	0	0	0	0	0	28.3	30.33	14-06-2019	04-11-2021	1
183	0	1	519	3	1	1	0	0	2	0	0	0	0	0	0	0	1	1	0	0	0	0	0	0	0	0	0	0	27.05	26.39	27-02-2019	30-03-2021	2
331	1	1	472	2	1	1	0	0	1	0	0	0	0	0	0	0	0	0	0	0	0	1	0	0	0	0	1	1	0	25.84	28-10-2019	10-09-2021
301	1	1	396	1	2	0	1	0	1	0	0	0	0	0	0	0	1	0	0	0	0	0	0	0	0	0	1	1	0	33.31	27-08-2019	19-08-2021
245	0	1	1012	4	1	1	0	0	1	0	0	0	1	0	0	0	0	0	0	0	0	0	0	0	0	0	1	1	0	31.16	09-09-2019	19-08-2021
242	0	1	968	2	1	1	0	0	1	0	0	0	0	0	0	0	0	1	0	0	0	0	0	0	0	0	1	1	0	33.09	23-08-2019	19-08-2021
435	1	1	274	2	1	1	0	0	1	0	0	0	0	0	0	0	0	0	0	0	0	0	0	0	1	0	1	0	34.36	31.59	03-01-2020	10-02-2020
433	1	1	259	1	0	1	0	0	1	0	0	0	1	0	0	0	0	0	0	0	0	0	0	0	0	0	0	0	34.37	31.34	12-11-2019	10-02-2020	5
434	1	1	305	1	1	1	0	0	1	0	0	0	0	0	0	0	0	0	0	0	0	0	1	0	0	0	1	1	0	33.97	18-11-2019	10-02-2020
436	0	1	1364	3	1	0	1	0	1	0	0	0	0	0	0	0	0	0	0	0	0	0	0	0	1	0	1	1	0	32.99	03-02-2020	30-09-2021
437	1	1	519	3	1	1	0	0	10	1	0	0	1	0	1	0	0	1	0	0	0	0	0	0	0	0	0	1	0	31.62	05-02-2020	30-10-2020
432	1	1	244	4	1	1	0	0	1	0	0	0	1	0	0	0	0	0	0	0	0	0	0	0	0	0	0	0	33.49	32.04	07-01-2020	30-09-2021
409	0	0	605	3	1	1	0	0	5	1	0	1	0	0	1	0	0	0	0	0	0	0	0	0	0	0	0	0	26.23	30.69	07-01-2019	30-09-2021	1
520	0	0	237	2	1	1	0	0	1	1	0	0	0	0	0	0	0	0	0	0	0	0	0	0	0	0	0	1	0	34.89	06-03-2020	30-10-2020
452	0	1	343	2	2	1	0	0	1	0	0	0	0	0	0	0	0	0	0	0	0	1	0	0	0	0	1	1	0	28.21	16-04-2020	30-10-2020
456	0	1	540	1	1	1	0	0	1	0	0	0	0	0	0	0	0	0	0	0	0	0	1	0	0	0	1	1	0	28.49	08-06-2020	30-10-2020
457	0	1	792	4	1	1	0	0	10	0	0	0	0	0	1	0	0	0	0	0	0	0	0	0	0	0	1	0	26.63	29.37	12-06-2020	30-10-2020	1
538	1	1	342	2	1	1	0	0	6	0	0	0	1	1	1	0	0	0	0	0	0	0	0	0	0	0	1	0	27.73	25.44	19-10-2020	30-10-2020	2
552	0	1	459	2	0	1	0	0	1	0	0	0	1	0	0	0	0	0	0	0	0	0	0	0	0	0	1	2	0	0	14-12-2020	07-05-2021
534	1	1	402	1	1	1	0	0	1	0	0	0	0	0	0	0	0	0	0	0	0	1	0	0	0	0	1	0	31.92	25.42	14-10-2020	30-10-2020	2
548	0	1	922	3	1	1	0	0	1	0	0	0	0	0	0	0	0	0	0	0	0	1	0	0	0	0	0	0	31.36	32.03	30-11-2020	07-05-2021	1
542	1	1	244	1	2	1	0	0	1	0	0	0	0	0	1	0	0	0	0	0	0	0	0	0	0	0	0	1	0	37.69	26-10-2020	30-09-2021
425	1	1	646	10	1	1	0	0	1	1	0	0	0	0	0	0	0	0	0	0	0	0	0	0	0	0	0	1	0	32.96	29-10-2019	10-02-2020
426	0	0	298	1	0	1	0	0	1	0	0	0	0	0	0	0	0	0	0	0	0	0	0	0	1	0	0	1	0	29.39	24-10-2019	10-02-2020
427	0	1	509			1	0	0	1	1	0	0	0	0	0	0	0	0	0	0	0	0	0	0	0	0	1	1	0	27.88	25-11-2019	02-09-2021
429	0	1	314	2	1	1	0	0	1	0	0	0	0	0	0	0	0	0	0	0	0	0	1	0	0	0	1	1	0	26.79	20-12-2019	04-11-2021
415	0	1	520	2	0	1	0	0	1	0	0	0	0	0	0	0	0	0	0	1	0	0	0	0	0	0	1	1	0	28.16	14-01-2020	02-09-2021
414	0	1	501	1	0	1	0	0	1	0	0	0	0	0	0	0	1	0	0	0	0	0	0	0	0	0	1	1	0	30.87	17-11-2019	30-09-2021
424	1	1	516	3	1	1	0	0	1	0	0	0	0	0	0	0	0	0	0	0	0	1	0	0	0	0	0	0	29.89	29.33	05-01-2020	10-02-2020	5
551	0	1	967	2	0	1	0	0	2	0	0	0	1	0	0	0	0	0	0	0	0	1	0	0	0	0	1	1	0	29.47	15-12-2020	30-09-2021
525	0	0	141	1	1	1	0	0	1	0	0	0	0	1	0	0	0	0	0	0	0	0	0	0	0	0	0	1	0	31.4	05-06-2020	30-10-2020
214	0	1	922	3	2	1	0	0	1	0	0	0	0	0	0	0	0	0	0	0	0	0	0	0	1	0	0	1	0	30.14	10-06-2019	10-09-2021
172	1	1	882	2	0	1	1	0	3	0	0	1	0	0	0	0	0	0	1	0	0	0	0	0	0	0	0	0	25.29	27.86	07-02-2019	03-07-2019	1
200	1	1	396	12	2	1	0	0	1	0	0	0	0	0	0	1	0	0	0	0	0	0	0	0	0	0	1	1	0	34.22	05-04-2019	30-09-2021
212	1	1	589	2	2	1	0	0	1	0	0	0	0	0	0	0	0	0	0	0	0	0	0	0	1	0	0	1	0	31.33	30-05-2019	27-06-2019
194	1	1	289	3	2	0	1	0	1	0	0	0	0	1	0	0	0	0	0	0	0	0	0	0	0	0	1	1	0	36.45	08-04-2019	03-09-2021
249	0	1	333	5	0	1	0	0	2	0	0	0	0	1	0	0	0	0	0	0	0	0	0	0	0	0	0	0	31.57	30.05	18-03-2019	19-08-2021	1
191	0	1	1056	1	1	1	0	0	1	0	0	0	0	0	0	0	0	0	0	0	1	0	0	0	0	0	1	0	39.96	33.07	14-03-2019	27-06-2019
186	1	1	809	1	0	1	0	0	1	0	0	0	1	0	0	0	0	0	0	0	0	0	0	0	0	0	1	1	0	26.3	07-03-2019	03-09-2021
187	0	1	254	3	1	1	0	0	2	0	0	0	0	0	0	0	0	1	0	0	0	0	0	0	0	0	0	0	29.96	30.18	08-02-2019	27-06-2019	1
211	1	1	1056	2	0	1	0	0	3	0	0	0	0	0	0	0	0	0	0	0	0	0	0	0	1	0	0	1	0	29.15	22-05-2019	27-06-2019
541	0	1	820	2	0	1	0	0	1	0	0	0	1	0	0	0	0	0	0	0	0	0	0	0	0	0	1	1	0	34.45	26-10-2020	07-05-2021
198	0	1	1023	1	1	1	0	0	1	0	0	0	0	0	0	0	0	0	0	0	0	0	0	0	1	0	1	1	0	27.37	10-04-2019	27-06-2019
209	0	1	794	1	1	1	0	0	1	0	0	0	0	0	0	1	0	0	0	0	0	0	0	0	0	0	0	0	28.63	29.58	20-05-2019	27-06-2019	1
416	0	1	520	1	0	1	0	0	8	0	0	0	0	0	0	0	0	0	0	0	0	1	0	1	1	0	1	0	35.37	28.61	27-12-2019	03-12-2021
244	0	1	1023	1	0	1	0	0	1	0	0	0	0	0	0	0	0	0	1	0	0	0	0	0	0	0	1	1	0	29.77	09-09-2019	31-10-2019
559	1	1	365	3	1	1	0	0	2	0	0	0	0	0	0	0	1	0	0	0	0	0	0	0	0	0	1	0	30.93	23.89	25-02-2021	27-07-2021	2
570	1	1	1046	2	0	1	0	0	2	0	0	0	0	0	0	0	0	0	0	0	0	1	0	0	1	0	1	1	0	23.22	22-02-2021	27-07-2021
564	1	1	289	3	0	1	0	0	1	0	0	0	0	0	0	0	0	0	0	0	0	1	0	0	0	0	0	0	32.5	28.45	09-02-2021	27-07-2021
554	0	1	509	1	2	1	0	0	1	0	0	0	0	0	0	0	0	0	0	0	0	1	0	0	0	0	1	1	0	27.68	28-12-2020	27-07-2021
208	0	1	1030	2	1	1	0	0	1	0	0	0	0	0	0	0	0	0	0	0	0	1	0	0	0	0	1	0	33.91	29.44	15-05-2019	03-12-2021
204	1	1	396	3	1	1	0	0	1	0	0	0	0	0	0	0	0	0	0	0	0	1	0	0	0	0	0	1	0	29.14	01-05-2019	10-09-2021
417	0	1	440	1	0	1	0	0	1	0	0	0	1	0	0	0	0	0	0	0	0	0	0	0	0	0	1	0	34.62	28.96	07-12-2019	03-12-2021
418	0	1	524	2	0	1	0	0	3	0	0	0	0	0	0	0	0	0	0	0	0	0	0	1	1	0	1	1	0	32.65	09-11-2019	10-02-2020
423	0	1	508	1	1	1	0	0	1	0	0	0	0	0	0	0	0	0	0	0	0	0	0	0	1	0	0	0	31.23	29.09	02-12-2019	10-02-2020	1
210	1	1	328	2	0	1	0	0	1	1	0	0	0	0	0	0	0	0	0	0	0	0	0	0	0	0	0	1	0	31.17	21-05-2019	30-09-2021
428	1	1	357	3	1	1	0	0	1	0	0	0	1	0	0	0	0	0	0	0	0	0	0	0	0	0	0	0	36.88	28.72	19-12-2019	10-02-2020
402	0	0	455	3	0	1	0	0	1	0	0	0	0	0	1	0	0	0	0	0	0	0	0	0	0	0	0	0	33.54	28.44	24-11-2019	10-02-2020	1
430	1	1	265	5	1	1	0	0	1	0	0	0	0	0	0	0	0	0	0	0	0	0	0	0	1	0	1	0	36.25	31.21	05-11-2019	10-02-2020	2
632	1	1	274	1	1	1	0	0	1	0	0	0	0	0	1	0	0	0	0	0	0	0	0	0	0	0	1	0	29.57	26.69	12-04-2021	11-08-2021	2
626	0	1	1056	6	0	1	0	0	1	0	0	0	0	0	0	0	0	0	0	0	0	0	0	0	1	0	1	0	25.01	28.32	06-04-2021	11-08-2021	1
627	1	1	263	3	1	1	0	0	1	0	0	0	0	0	1	0	0	0	0	0	0	0	0	0	0	0	1	0	34.36	24.3	31-03-2021	03-12-2021
631	1	1	263	1	2	0	1	0	1	0	0	1	0	0	0	0	0	0	0	0	0	0	0	0	0	0	1	1	0	31.6	31-03-2021	30-09-2021
630	1	1	263	2	1	1	0	0	2	0	0	0	1	0	0	0	0	0	0	0	0	0	0	0	1	0	1	0	36	26.84	31-03-2021	11-08-2021	2
625	1	1	274	2	1	1	0	0	1	0	0	0	0	0	0	0	0	0	0	0	1	0	0	0	0	0	1	0	36.46	29.82	05-04-2021	11-08-2021
624	1	1	274	3	1	1	0	0	3	1	0	0	1	0	0	0	0	0	0	0	0	0	0	0	0	0	1	1	0	29.54	05-04-2021	11-08-2021
629	1	1	334	5	1	1	0	0	1	0	0	1	0	0	0	0	0	0	0	0	0	0	0	0	0	0	1	0	32.06	28.04	26-03-2021	11-08-2021	2
628	1	1	334	3	1	1	0	0	1	0	0	0	1	0	0	0	0	0	0	0	0	0	0	0	0	0	1	0	36.85	31.65	26-03-2021	03-12-2021
623	1	1	334	2	1	1	0	0	1	0	0	0	0	0	0	0	0	0	0	0	0	1	0	0	0	0	1	0	36.9	30.19	29-03-2021	11-08-2021
620	1	1	274	1	1	1	0	0	1	0	0	0	0	0	0	0	0	0	0	0	0	0	0	0	1	0	0	0	31.4	24.88	15-03-2021	02-08-2021	2
621	1	1	967	1	1	1	0	0	1	0	0	0	0	0	0	0	0	0	0	0	0	0	0	0	1	0	1	0	30.31	25.02	29-03-2021	11-08-2021	1
217	1	1	289	2	2	0	1	0	1	0	0	0	0	0	1	0	0	0	0	0	0	0	0	0	0	0	0	1	0	31.69	25-06-2019	30-09-2021
182	1	1	351	6	0	1	0	0	1	0	0	0	0	0	0	0	0	1	0	0	0	0	0	0	0	0	0	0	38.38	31.28	08-02-2019	27-06-2019
638	1	1	244	7	1	1	0	0	1	0	0	0	0	0	0	0	1	0	0	0	0	0	0	0	0	0	0	0	30.77	28.34	02-09-2020	11-08-2021	2
642	1	1	274	6	1	1	0	0	1	0	0	1	0	0	0	0	0	0	0	0	0	0	0	0	0	0	0	0	38.64	28.38	02-09-2020	11-08-2021
641	1	1	244	4	1	1	0	0	1	0	0	0	0	0	1	0	0	0	0	0	0	0	0	0	0	0	1	0	34.69	28.02	14-05-2020	11-08-2021
639	1	1	259	1	1	1	0	0	1	0	0	0	0	1	0	0	0	0	0	0	0	0	0	0	0	0	0	0	25.92	28.25	15-11-2020	11-08-2021	2
640	1	1	259	2	1	1	0	0	1	0	0	0	1	0	0	0	0	0	0	0	0	0	0	0	0	0	0	1	41.47	26.64	29-02-2020	11-08-2021
572	0	0	569	2	0	1	0	0	1	1	0	0	0	0	0	0	0	0	0	0	0	0	0	0	0	0	0	0	27.89	27.89	19-12-2020	02-08-2021	1
573	0	0	978	2	0	1	0	0	1	0	0	0	1	0	0	0	0	0	0	0	0	0	0	0	0	0	0	0	27.87	31.74	10-12-2020	02-08-2021	1
574	0	0	605	2	0	1	0	0	1	0	0	0	1	0	0	0	0	0	0	0	0	0	0	0	0	0	0	0	34.6	41.41	10-12-2020	03-12-2021
575	0	0	651	2	0	1	0	0	1	1	0	0	0	0	0	0	0	0	0	0	0	0	0	0	0	0	0	0	27.6	25.95	09-12-2020	02-08-2021	1
576	0	0	498	1	1	1	0	0	4	0	1	1	1	0	0	0	0	0	0	0	0	0	0	0	1	0	0	0	29.21	25.05	02-12-2020	02-08-2021	1
577	0	0	1105	3	0	1	0	0	3	0	0	0	0	0	0	0	0	0	0	0	1	1	0	1	0	0	0	0	28.27	31.13	27-11-2020	02-08-2021	2
578	0	0	1105	1	1	1	0	0	2	0	1	0	0	0	0	0	0	0	0	0	0	0	0	0	0	0	0	0	26.06	27.24	27-11-2020	02-08-2021	1
579	0	0	822	2	0	1	0	0	1	0	0	0	0	0	0	0	1	0	0	0	0	0	0	0	0	0	0	1	0	32.99	26-11-2020	02-08-2021
580	0	0	980	2	0	1	0	0	1	0	0	0	1	0	0	0	0	0	0	0	0	0	0	0	0	0	0	1	0	32.12	23-11-2020	02-08-2021
581	0	0	422	2	1	1	0	0	1	1	0	0	0	0	0	0	0	0	0	0	0	0	0	0	0	0	0	0	29.57	31.25	31-10-2020	02-08-2021	1
582	0	0	630	2	1	1	0	0	1	0	0	0	0	0	0	0	0	0	0	1	0	0	0	0	0	0	0	0	32.84	28.95	30-10-2020	03-09-2021	1
583	0	0	605	2	0	1	0	0	2	1	0	0	1	0	0	0	0	0	0	0	0	0	0	0	0	0	0	0	27.64	30.03	06-11-2020	02-08-2021	1
584	0	0	626	2	0	1	0	0	1	0	0	0	0	0	0	0	0	0	0	0	0	0	0	0	0	1	0	1	0	31.83	01-11-2020	02-08-2021
585	0	0	1051	1	1	1	0	0	1	0	0	0	0	0	0	0	0	1	0	0	0	0	0	0	0	0	0	0	29.62	27.21	13-11-2020	02-08-2021	1
586	0	0	970	2	0	1	0	0	1	0	0	1	0	0	0	0	0	0	0	0	0	0	0	0	0	0	0	0	30.76	31.32	10-11-2020	02-08-2021	1
587	0	0	1051	2	0	1	0	0	1	0	1	0	0	0	0	0	0	0	0	0	0	0	0	0	0	0	0	1	0	31.16	01-11-2020	02-08-2021
588	0	0	137	2	0	1	0	0	1	0	0	0	0	0	0	1	0	0	0	0	0	0	0	0	0	0	1	1	0	35.39	02-11-2020	30-09-2021
589	0	0	1106	2	0	1	0	0	1	0	0	0	0	1	0	0	0	0	0	0	0	0	0	0	0	0	0	0	31.52	29.69	26-10-2020	02-08-2021	1
590	0	0	418	1	0	1	0	0	1	0	0	0	0	0	0	0	1	0	0	0	0	0	0	0	0	0	0	1	0	29.07	26-10-2020	02-08-2021
591	0	0	569	2	0	1	0	0	2	0	0	0	0	0	0	0	0	0	0	0	0	0	0	1	1	0	1	1	0	35.49	26-10-2020	02-08-2021
592	0	0	1051	2	1	1	0	0	2	0	0	0	0	0	0	0	0	0	0	0	0	0	0	1	1	0	0	0	30.43	31.45	22-10-2020	02-08-2021	1
593	0	0	545	4	0	1	0	0	1	0	0	0	0	0	0	0	0	1	0	0	0	0	0	0	0	0	0	0	26.12	28.91	20-10-2020	02-08-2021	1
594	0	0	630	2	0	1	0	0	2	0	0	0	0	0	0	0	0	0	0	0	1	1	0	0	0	0	0	0	35.98	27.62	19-10-2020	02-08-2021	1
595	0	0	898	3	0	1	0	0	3	1	0	0	0	0	1	0	0	1	0	0	0	0	0	0	0	0	0	0	28.6	35.39	06-10-2020	30-09-2021	1
596	0	0	980	3	0	1	0	0	1	1	0	0	0	0	0	0	0	0	0	0	0	0	0	0	0	0	0	0	28.47	30.19	28-09-2020	30-09-2021	1
597	0	0	875	3	0	1	0	0	1	0	0	0	0	0	0	0	1	0	0	0	0	0	0	0	0	0	0	0	29.73	28.3	31-08-2020	02-08-2021	1
598	0	0	1105	1	0	1	0	0	1	0	0	0	0	0	0	0	0	0	1	0	0	0	0	0	0	0	1	1	0	31.92	13-08-2020	02-08-2021
599	0	0	445	3	1	1	0	0	1	0	0	0	0	0	0	1	0	0	0	0	0	0	0	0	0	0	1	1	0	32.46	23-12-2020	02-08-2021
600	0	0	422	1	0	0	1	0	2	0	1	0	0	0	0	0	0	0	0	0	0	0	0	0	0	0	1	1	0	32.56	18-12-2020	30-09-2021
601	0	0	139	2	1	1	0	0	2	0	1	0	0	0	0	0	0	1	0	0	0	0	0	0	0	0	0	0	37.94	25.47	14-12-2020	02-08-2021
602	0	0	253	1	1	1	0	0	1	0	0	0	0	0	0	0	0	1	0	0	0	0	0	0	0	0	1	1	0	30.66	04-12-2020	02-08-2021
603	0	0	189	1	1	1	0	0	1	0	0	0	0	0	0	0	0	0	0	0	0	0	1	0	0	0	1	1	0	26.56	02-12-2020	02-08-2021
604	0	0	182	3	1	1	0	0	1	0	0	0	0	0	0	0	0	1	0	0	0	0	0	0	0	0	0	0	26.02	27.8	09-11-2020	02-08-2021	1
605	0	0	213	1	1	0	1	0	1	0	0	0	0	0	0	0	0	1	0	0	0	0	0	0	0	0	1	1	0	31.05	30-11-2020	02-08-2021
606	0	0	607	1	0	1	0	0	1	0	1	0	0	0	0	0	0	0	0	0	0	0	0	0	0	0	1	0	25.33	25.47	26-11-2020	02-08-2021	1
607	0	0	192	2	0	1	0	0	1	0	0	0	0	0	0	0	0	1	0	0	0	0	0	0	0	0	0	0	39.32	26.25	23-11-2020	02-08-2021	1
608	0	0	137	2	1	1	0	0	1	0	0	1	0	0	0	0	0	0	0	0	0	0	0	0	0	0	0	0	23.6	27.02	23-11-2020	02-08-2021	1
609	0	0	342	5	1	0	0	1	1	0	0	0	0	0	1	0	0	0	0	0	0	0	0	0	0	0	0	0	26.24	30.5	20-11-2020	02-08-2021	1
610	0	0	150	1	1	1	0	0	1	0	0	0	0	1	0	0	0	0	0	0	0	0	0	0	0	0	1	1	0	23.75	10-11-2020	02-08-2021
611	0	0	168	1	1	1	0	0	1	0	0	0	0	0	0	0	0	0	0	0	0	0	0	0	0	1	0	0	27.76	24.32	09-11-2020	02-08-2021	1
612	0	0	445	2	1	1	0	0	1	0	0	0	0	0	0	0	0	1	0	0	0	0	0	0	0	0	0	1	0	29.15	04-11-2020	02-08-2021
613	0	0	652	2	1	1	0	0	2	0	0	0	0	0	0	1	0	0	0	1	0	0	0	0	0	0	0	0	27.2	23.97	21-10-2020	02-08-2021	1
614	0	0	149	8	1	1	0	0	1	0	0	0	0	0	0	0	0	0	0	0	0	0	0	0	1	0	0	0	30.4	26.22	21-10-2020	02-08-2021	1
615	0	0	659	6	1	1	0	0	1	0	0	0	0	0	0	0	0	1	0	0	0	0	0	0	0	0	1	0	33.53	24.38	06-10-2020	02-08-2021
616	0	0	126	1	1	1	0	0	2	0	0	0	0	0	0	0	0	0	1	0	0	1	0	0	0	0	1	1	0	27.14	31-08-2020	02-08-2021
617	0	0	244	1	1	1	0	0	1	1	0	0	0	0	0	0	0	0	0	0	0	0	0	0	0	0	0	0	27.18	24.65	19-09-2020	02-08-2021	1
618	0	0	137	2	1	1	0	0	1	0	0	0	0	0	1	0	0	0	0	0	0	0	0	0	0	0	1	1	0	28.92	19-09-2020	02-08-2021
619	0	0	137	3	1	1	0	0	1	0	0	0	0	0	0	0	0	0	0	0	0	1	0	0	0	0	0	1	0	28.91	19-09-2020	02-08-2021
494	0	0	898	3	1	1	0	0	1	0	0	0	0	0	0	0	0	0	0	0	0	1	0	0	0	0	0	1	0	32.12	05-03-2020	30-10-2020
380	1	1	1056	3	0	1	0	0	1	0	0	0	1	0	0	0	0	0	0	0	0	0	0	0	0	0	1	1	0	28.61	13-12-2019	03-09-2021
341	0	0	739	2	0	1	0	0	1	0	0	0	0	0	0	0	0	0	0	1	0	0	0	0	0	0	0	0	32.55	31.64	10-10-2019	03-09-2021	1
337	1	1	265			1	0	0	1	0	0	0	0	0	0	0	0	0	0	1	0	0	0	0	0	0	1	0	34.06	32.77	27-09-2019	28-11-2021
515	0	0	827	2	0	1	0	0	1	0	0	0	0	0	0	0	0	0	0	0	0	1	0	0	0	0	1	1	0	31.04	30-01-2020	30-10-2020
645	1	1	334	5	1	1	0	0	2	0	0	0	0	0	0	0	1	0	0	0	0	0	0	0	0	0	1	0	27.89	28.75	05-05-2021	02-09-2021	2
657	1	1	375	2	0	1	0	0	1	0	0	0	0	0	1	0	0	0	0	0	0	0	0	0	0	0	1	0	39.7	32.63	29-06-2021	25-10-2021
647	1	1	365	2	1	1	0	0	2	0	0	0	0	0	1	0	0	1	0	0	0	0	0	0	0	0	0	0	29.92	29.59	17-05-2021	25-10-2021	1
656	1	1	375	1	1	1	0	0	2	0	0	0	0	1	1	0	0	0	0	0	0	0	0	0	0	0	1	0	33.75	31.88	29-06-2021	25-10-2021	1
653	1	1	790	1	0	1	0	0	4	0	0	0	0	0	1	0	0	1	0	0	0	0	0	0	0	0	0	1	0	31.61	28-06-2021	25-10-2021
652	1	1	365	1	1	1	0	0	1	0	0	0	0	0	0	0	0	0	0	0	0	0	0	0	1	0	0	0	30.65	32.05	08-06-2021	25-10-2021	1
651	1	1	260	2	1	1	0	0	2	0	0	0	0	0	0	0	0	0	0	1	1	0	0	0	0	0	0	0	36.54	28.08	02-06-2021	25-10-2021
646	1	1	365	2	1	1	0	0	1	0	0	0	0	0	0	0	0	1	0	0	0	0	0	0	0	0	0	0	33.58	27.64	17-05-2021	25-10-2021	1
719	0	0	141	4	1	0	0	1	1	0	0	0	0	0	0	0	0	0	0	0	0	0	0	1	0	0	1	0	33.66	31.91	09-12-2019	28-11-2021
718	0	0	137	3	1	1	0	0	1	0	0	0	0	0	0	0	0	0	0	0	0	0	0	0	1	0	1	0	38.73	30.34	28-11-2019	25-10-2021
717	0	0	165	1	1	1	0	0	2	0	0	0	0	1	0	0	0	0	0	0	0	0	0	0	0	0	1	0	33.54	32	25-11-2019	28-11-2021
716	0	0	176	4	1	1	0	0	2	1	0	0	0	0	0	0	0	0	0	0	0	0	0	0	1	0	1	1	40.91	27.27	24-11-2019	25-10-2021
715	0	0	137	1	1	1	0	0	1	0	0	1	0	0	0	0	0	0	0	0	0	0	0	0	0	0	0	0	33.46	40.64	14-11-2019	28-11-2021
714	0	0	445	2	1	1	0	0	2	0	0	0	0	0	0	0	0	0	0	0	0	1	0	0	0	0	0	0	31.94	32.64	12-11-2019	25-10-2021	1
713	0	0	137	3	1	1	0	0	1	0	0	0	0	0	0	1	0	0	0	0	0	0	0	0	0	0	1	0	28.94	31.3	11-11-2019	25-10-2021	1
712	0	0	7	1	1	1	0	0	3	0	0	1	0	0	1	0	0	0	0	0	0	0	0	0	0	0	0	0	36.07	29.78	29-10-2019	25-10-2021	1
711	0	0	137	1	1	1	0	0	1	0	0	0	0	0	0	0	0	1	0	0	0	0	0	0	0	0	0	0	31.83	30.13	13-09-2019	25-10-2021	1
710	0	0	137			0	0	0		0	0	0	0	0	0	0	0	0	0	0	0	0	0	0	0	0	2	1	0	30.67	13-09-2019	25-10-2021
709	0	0	342	2	1	1	0	0	1	0	0	0	0	0	0	0	0	0	0	1	0	0	0	0	0	0	1	0	26.27	28.38	11-09-2019	25-10-2021	1
708	0	0	518	3	0	1	0	0	1	0	0	0	0	0	0	0	0	0	0	0	0	1	0	0	0	0	1	0	35.27	34.09	03-12-2019	04-11-2021
707	0	0	490	1	0	1	0	0	2	1	0	0	0	0	0	0	0	0	0	0	0	0	0	0	0	0	1	0	38.17	34.16	19-11-2019	25-10-2021
706	0	0	342	2	1	1	0	0	1	0	0	0	0	0	1	0	0	0	0	0	0	0	0	0	0	0	0	0	32.65	26.2	15-11-2019	04-11-2021
705	0	0	397	1	1	1	0	0	2	0	0	0	0	0	0	1	0	0	0	0	0	0	0	0	0	0	0	0	30.13	31.24	07-06-2021	25-10-2021	1
704	0	0	324	3	1	0	0	1	2	0	0	0	1	0	0	0	0	0	0	0	0	0	0	0	0	0	1	0	34.33	33.36	04-06-2021	28-11-2021
703	0	0	324	4	1	0	0	1	1	0	0	0	1	0	0	0	0	0	0	0	0	0	0	0	0	0	1	1	0	31.97	04-06-2021	25-10-2021
702	0	0	205	3	1	0	0	1	1	0	0	0	0	0	0	0	0	0	0	0	0	1	0	0	0	0	1	1	0	26.32	02-06-2021	25-10-2021
701	0	0	188	2	1	1	0	0	2	0	0	0	0	0	1	0	0	0	0	0	0	0	0	0	0	0	0	0	31.3	26.61	27-05-2021	25-10-2021	2
700	0	0	342	1	1	1	0	0	1	0	0	0	0	0	0	0	0	0	0	0	0	1	0	0	0	0	1	0	39.96	32.7	20-05-2021	25-10-2021
699	0	0	137	1	1	1	0	0	2	0	0	0	0	0	0	0	0	0	0	0	0	0	0	0	1	0	0	0	33.31	25.13	18-05-2021	25-10-2021	1
698	0	0	125	3	1	1	0	0	1	0	0	0	0	0	0	0	0	0	0	0	0	1	0	0	0	0	1	0	38.51	27.43	14-05-2021	25-10-2021
697	0	0	898	1	1	0	1	0	2	0	0	0	0	0	0	0	0	0	0	0	0	1	0	0	0	0	0	0	35.43	30.46	11-05-2021	04-11-2021
696	0	0	311	2	1	1	1	0	8	0	0	0	0	0	0	0	0	0	0	0	0	1	0	0	0	0	1	1	0	29.5	04-05-2021	25-10-2021
695	0	0	491	3	1	0	1	0	1	0	0	0	0	0	0	0	0	0	0	0	0	1	0	0	0	0	1	0	33.14	35.09	21-04-2021	25-10-2021	1
694	0	0	179	7	1	0	0	1	1	0	0	0	0	0	0	0	0	1	0	0	0	0	0	0	0	0	1	0	33.59	29.19	19-04-2021	03-12-2021
693	0	0	428	2	1	1	0	0	2	0	0	0	1	0	0	0	0	0	0	0	0	0	0	0	0	0	0	0	33.03	26.78	14-04-2021	25-10-2021	1
692	0	0	428	1	1	0	0	1	2	0	1	0	0	0	0	0	0	1	0	0	0	0	0	0	0	0	0	0	33.36	28.37	25-03-2021	25-10-2021
691	0	0	605	2	1	0	0	1	8	0	0	0	0	0	0	0	0	0	0	0	0	1	0	0	1	0	1	0	36.72	33.36	08-03-2021	25-10-2021	1
690	0	0	630	1	1	0	0	1	3	0	0	0	0	0	0	0	0	0	0	0	0	0	0	0	1	0	0	1	0	28.52	06-03-2021	25-10-2021
689	0	0	135	3	1	0	0	1	1	0	0	0	0	0	0	0	0	0	0	0	0	1	0	0	0	0	1	1	0	29.99	02-03-2021	25-10-2021
688	0	0	126	1	1	1	0	0	1	0	0	0	0	0	0	0	0	1	0	0	0	0	0	0	0	0	0	0	31.05	27.37	02-03-2021	25-10-2021	1
687	0	0	251	2	1	1	0	0	1	0	0	0	0	0	0	0	0	0	0	0	0	0	1	0	0	0	0	0	33.28	28.13	26-02-2021	25-10-2021	1
686	0	0	328	1	1	1	0	0	3	0	0	0	0	0	0	0	0	0	0	0	0	0	0	0	1	0	0	1	0	30.65	24-02-2021	25-10-2021
684	0	0	205	1	1	1	0	0	1	0	0	0	0	0	0	0	0	0	0	0	0	0	0	0	1	0	1	0	30.63	33.71	10-02-2021	25-10-2021	2
683	0	0	137	2	1	0	1	0	1	0	0	0	0	0	0	0	0	0	1	0	0	0	0	0	0	0	0	1	43.8	28.28	06-02-2021	25-10-2021
681	0	0	182	5	1	0	1	0	1	0	0	0	0	0	0	0	0	1	0	0	0	0	0	0	0	0	1	1	0	31.84	29-01-2021	25-10-2021
679	0	0	137	2	1	1	0	0	1	0	0	0	0	0	1	0	0	0	0	0	0	0	0	0	0	0	0	0	35.23	27.67	21-01-2021	25-10-2021
677	0	0	137	3	0	1	0	0	1	0	0	0	1	0	0	0	0	0	0	0	0	0	0	0	0	0	1	0	33.5	33.03	20-01-2021	28-11-2021
675	0	0	137	2	1	1	0	0	3	0	0	0	0	0	0	0	0	0	0	0	0	0	0	0	1	0	0	1	0	30.48	18-01-2021	25-10-2021
674	0	0	1051	1	1	1	0	0	1	1	0	0	0	0	0	0	0	0	0	0	0	0	0	0	0	0	0	0	33.23	26.04	14-01-2021	25-10-2021	1
672	0	0	342	1	1	1	0	0	2	0	0	0	0	0	0	0	0	0	0	0	0	0	0	0	1	0	0	1	0	29.03	11-01-2021	25-10-2021
671	0	0	245	4	1	1	1	0	3	0	0	0	0	0	0	0	0	0	0	0	0	0	0	0	1	0	1	1	0	27.52	07-01-2021	25-10-2021
670	0	0	271	2	1	1	0	0	1	0	0	0	0	0	0	0	0	1	0	0	0	0	0	0	0	0	0	0	37.33	34.76	06-01-2021	25-10-2021
669	0	0	113	1	1	1	0	0	2	0	0	0	0	0	0	0	0	0	0	0	0	1	0	0	0	0	0	0	32.28	29.49	06-01-2021	25-10-2021	1

## Sheet: Study variable list
Phase name	Step name	Step number	Field number	Field type	Variable name	Field label	Optiongroup name	Field required	Field min	Field max	Field units	Field info	Calculation/summary template	Field hidden	Dependency parent name	Field dependency operator	Field dependency value
Inclusion	Informed Consent	1	2	date	ci_date	Date		0						0
Patient characteristics	Clinical presentation			numeric	Age	Age in years		0						0
Patient characteristics	Clinical presentation	10	1	radio	Gender	Gender	sex	0						0
Patient characteristics	Clinical presentation	10	2	radio	ethnicity	ethnicity	ethnicity	0						0
Patient characteristics	Clinical presentation	10	6	radio	Infected_in_the_Amazon?	Infected_in_the_Amazon?	Yes/No	0						0
Patient characteristics	Clinical presentation	10	8	numeric	Altitude_of_presumed_place of_infection_in_meters	Altitude_of_presumed_place of_infection_in_meters		0						0
Patient characteristics	Clinical presentation	10	14	numeric	Health_seeking_delay	Health seeking delay		0	0	80				0
Patient characteristics	Clinical presentation	10	15	radio	Unit	Weeks months years	unit	0						0
Patient characteristics	Clinical presentation	10	16	radio	Lesion_type	Lesion types	Yes/No	0						0
Patient characteristics	Clinical presentation	10	18	numeric	Number_of_lesions	Number of lesions		0	1	100		The total number of lesions		0
Patient characteristics	Clinical presentation	10	19	radio	Body_location	Body locations	Yes/No	0						0
Laboratory results	Microscopy result	14	1	radio	resultado_giemsa	Microscopy result	Positive/Negative	0						0
Laboratory results	Species from Cyt B amplificacion	32	1	radio	species_cyt_b_amplificacion	Species Cyt B	Species	0						0
Laboratory results	qPCR result	36	5	radio	resultado_qpcr	qPCR result	Positive/Negative	1						0
Laboratory results	qPCR	35	1	date	dna_extraction_date_qpcr	Date of DNA extraction for qPCR		0						0
Laboratory results	qPCR	35	3	numeric	ct_18s_rdna_leishmania	CT 18S r DNA Leishmania		0						0
Laboratory results	qPCR	35	4	numeric	ct_human_tnf	CT human TNF		0						0

## Sheet: Field options
Option group	Option	Value
Ethnicity	Mestizo	0
Ethnicity	Amerindian	1
Positive/Negative	Positive	0
Positive/Negative	Negative	1
Positive/Negative	Unknown	2
sex	Female	0
sex	Male	1
Yes/No	yes	1
Yes/No	No	0
Unit	Weeks	0
Unit	Months	1
Unit	Years	2
Species	L guyanensis	1
Species	L braziliensis	2
Species	L lainsoni	5
